# Supplementary material for: Understanding fertilizer adoption and effectiveness on maize in Zambia
Source: Food Policy. 2019 Jul;86:101721. doi: 10.1016/j.foodpol.2019.05.004 (PMC6686622; doi:10.1016/j.foodpol.2019.05.004)
Supplement: Supplementary data 1 [file mmc1.xml]

<?xml version="1.0" encoding="UTF-8" standalone="no"?><data:data><datasets><author>burkewj2@gmail.com</author><type>0</type><dataset><value>1</value><reason>Data will be made available on request</reason><comments/></dataset></datasets></data:data>
